# Supplementary material for: Characterizing Focused-Ultrasound Mediated Drug Delivery to the Heterogeneous Primate Brain In Vivo with Acoustic Monitoring
Source: Sci Rep. 2016 Nov 17;6:37094. doi: 10.1038/srep37094 (PMC5112571; doi:10.1038/srep37094)
Supplement: Supplementary Dataset [file srep37094-s2.csv]

Table 1. Gd retention in different tissues after Gd injection (without applying FUS)
	Thalamus (mM)	Muscle (mM)	ACA* (mM)
NHP 2	0.017 ± 0.005	0.071 ± 0.008	0.153 ± 0.022
NHP 3	0.012 ± 0.004	0.060 ± 0.009	0.142 ± 0.014
*anterior cerebral artery
